# Supplementary material for: Transcriptional profiling of the mutualistic bacterium Vibrio fischeri and an hfq mutant under modeled microgravity
Source: NPJ Microgravity. 2018 Dec 18;4:25. doi: 10.1038/s41526-018-0060-1 (PMC6299092; doi:10.1038/s41526-018-0060-1)
Supplement: Supplementary file 2 — Supplemental Tables Merged [file 41526_2018_60_MOESM2_ESM.xlsx]

## Sheet: Table S1 12h WT_M vs 12 WT_G 
Table S1. Significant differentially expressed genes in pairwise comparisons at log2-fold change of +/- 1 and padj ≤ 0.05
Gene Locus	log2FoldChange	pvalue	padj	Gene Name	Function
There were no significant differentially expressed genes in this comparison

## Sheet: Table S1 12h hfq_M vs 12h hfq_G
Table S1. Significant differentially expressed genes in pairwise comparisons at log2-fold change of +/- 1 and padj ≤ 0.05
Gene Locus	baseMean	log2FoldChange	lfcSE	stat	pvalue	padj	Gene Name	Function
VF_A0469	7.66298	-3.10198	0.768702	-4.03535	5.4522e-05	0.0064554		6-phosphogluconolactonase
VF_A0470	30.6434	-2.96261	0.55092	-5.37757	7.54988e-08	8.93906e-05	gnd	gnd 6-phosphogluconate dehydrogenase
VF_A0009	46.669	-2.84442	0.65433	-4.34708	1.37964e-05	0.00272248	katA	Hydroperoxidase HPII(III) (catalase)
VF_A0979	31.3207	-2.20892	0.611754	-3.6108	0.00030525	0.0212598		hypothetical
VF_A1190	24.6129	-1.88827	0.5603	-3.37011	0.000751379	0.0386797		hypothetical
VF_2662	25.86	-1.70922	0.464881	-3.67668	0.000236286	0.0174989		hypothetical
VF_1358	9.11754	-1.53556	0.45104	-3.40448	0.000662901	0.037375	fdnI	formate dehydrogenase N subunit gamma
VF_0012	15.8276	1.34577	0.351071	3.83332	0.000126426	0.0115145	gyrB	DNA gyrase subunit B
VF_2124	25.3444	1.68075	0.360101	4.66746	3.0495e-06	0.000902651	gltB	glutamate synthase, large subunit
VF_1875	13.216	1.70438	0.479821	3.55212	0.000382147	0.0238138	flgD	flagellar basal body rod modification protein
VF_1775	18.0933	1.70525	0.511786	3.33196	0.00086237	0.0405033	sucA	isocitrate dehydrogenase
VF_0440	14.0091	1.7493	0.528624	3.30915	0.000935784	0.0405033	tkt1	protein, transketolase
VF_0413	7.72126	1.85927	0.51776	3.59099	0.000329426	0.0216689	pepA	Serine hydroxymethyltransferase
VF_1202	5.81651	2.01009	0.61944	3.24501	0.00117448	0.046353	nrdA	ribonucleotide-diphosphate reductase subunit alpha
VF_A0250	7.75048	2.08696	0.496789	4.20091	2.65848e-05	0.00449663	glpA	sn-glycerol-3-phosphate dehydrogenase subunit A
VF_2284	7.34628	2.21274	0.66638	3.32054	0.000898444	0.0405033	argD	bifunctional N-succinyldiaminopimelate-aminotransferase/acetylornithine transaminase protein
VF_0274	12.2571	2.3074	0.698656	3.30262	0.000957848	0.0405033		hypothetical
VF_A0703	6.33276	2.32421	0.632183	3.67648	0.000236471	0.0174989	gcvP	Glycine dehydrogenase
VF_1874	2.8694	2.36789	0.713186	3.32015	0.000899691	0.0405033	flgE	flagellar hook protein FlgE
VF_1862	9.94858	2.4305	0.656481	3.70232	0.00021364	0.0174989	flaE	Flagellar capping protein
VF_0821	12.9237	2.46973	0.544874	4.53267	5.82437e-06	0.00137921	sdhA	succinate dehydrogenase flavoprotein subunit
VF_2116	3.50384	2.5066	0.763247	3.28412	0.00102301	0.041767	thrC	threonine synthase
VF_0473	8.22933	2.63856	0.634115	4.16101	3.16847e-05	0.00468933	tcpP/carB	carbamoyl phosphate synthase large subunit four CarB-CarA dimers form the carbamoyl phosphate synthetase holoenzyme that catalyzes the production of carbamoyl phosphate; CarB is responsible for the amidotransferase activity
VF_1866	4.00912	2.8496	0.843542	3.37813	0.000729801	0.0386797	flaA	flagellin structural flagella protein
VF_1011	30.2574	3.04695	0.879755	3.46341	0.00053338	0.0315761		hypothetical
VF_A0832	4.86226	3.12617	0.968847	3.22669	0.00125231	0.0478302	putA	bifunctional proline dehydrogenase/pyrroline -5-carboxylate dehydrogenase proline utilization protein A
VF_0652	9.12752	3.24762	0.640701	5.06886	4.00201e-07	0.000236919	purL	phosphoribosylformylglycinamidine synthase
VF_1594	3.0264	3.34202	0.850774	3.92821	8.55813e-05	0.00921166	oppD	oligopeptide ABC transporter ATP-binding protein
VF_1864	3.58801	3.55633	0.760238	4.67792	2.89799e-06	0.000902651	flaC	flagellin structural flagella protein
VF_0037	3.69941	3.64667	0.944738	3.85998	0.000113397	0.0111885		anhydro-N-acetylmuramic acid kinase
VF_1868	2.12232	3.92517	0.969769	4.04753	5.17603e-05	0.0064554	flgK	flagellar hook-associated protein

## Sheet: Table S1 12h WT_G vs 12h hfq_G
Table S1. Significant differentially expressed genes in pairwise comparisons at log2-fold change of +/- 1 and padj ≤ 0.05
Gene Locus	baseMean	log2FoldChange	lfcSE	stat	pvalue	padj	Gene Name	Function
VF_A0470	30.5587	-2.75559	0.55905	-4.92905	8.263e-07	0.00304161	gnd	6-phosphogluconate dehydrogenase
VF_1359	12.2301	-2.00331	0.483269	-4.14534	3.39304e-05	0.0416326	fdnH	formate dehydrogenase N subunit beta
VF_1360	43.8536	-1.87584	0.464249	-4.0406	5.33149e-05	0.049063	fdnG	formate dehydrogenase N subunit alpha
VF_2323	4.41863	4.78585	1.06642	4.48777	7.19734e-06	0.0132467	hfq	RNA-binding protein Hfq Stimulates the elongation of poly(A) tails

## Sheet: Table 1 12h WT_M vs 12h hfq_M
Table S1. Significant differentially expressed genes in pairwise comparisons at log2-fold change of +/- 1 and padj ≤ 0.05
Gene Locus	baseMean	log2FoldChange	lfcSE	stat	pvalue	padj	Gene Name	Function
VF_23223	4.421	5.69334916	1.02923	5.53165	3.17E-08	0.000116616	hfq	RNA-binding protein Hfq Stimulates the elongation of poly(A) tails

## Sheet: Table 2 24 h WT_G vs 24h WT_M
Table S1. Significant differentially expressed genes in pairwise comparisons at log2-fold change of +/- 1 and padj ≤ 0.05
Gene Locus	baseMean	log2FoldChange	lfcSE	stat	pvalue	padj	Gene Name	Function
There were no significant differentially expressed genes in this comparison

## Sheet: Table S1 24h hfq_ vs24 h hfq_M
Table S1. Significant differentially expressed genes in pairwise comparisons at log2-fold change of +/- 1 and padj ≤ 0.05
Gene Locus	baseMean	log2FoldChange	lfcSE	stat	pvalue	padj	Gene Name	Function
There were no significant differentially expressed genes in this comparison

## Sheet: Table S1 24h WT_G vs 24 h hfq_G
Table S1. Significant differentially expressed genes in pairwise comparisons at log2-fold change of +/- 1 and padj ≤ 0.05
Gene Locus	baseMean	log2FoldChange	lfcSE	stat	pvalue	padj	Gene Name	Function
There were no significant differentially expressed genes in this comparison

## Sheet: Table S1 24h WT_M vs 24h hfq_M
Table S1. Significant differentially expressed genes in pairwise comparisons at log2-fold change of +/- 1 and padj ≤ 0.05
Gene Locus	baseMean	log2FoldChange	lfcSE	stat	pvalue	padj	Gene Name	Function
VF_0649	2.41634	-3.09645	0.987202	-3.13659	0.00170924	0.0498989	yafC	LysR family transcriptional regulator
VF_B0013	5.62498	-2.81181	0.701922	-4.00587	6.17894e-05	0.0136804		hypothetical
VF_2175	2.92469	-2.8118	0.8816	-3.18942	0.00142556	0.0444874		hypothetical
VF_A0005	23.2065	-2.70793	0.546566	-4.95444	7.25402e-07	0.000656489		peptide-methionine (S)-S-oxide reductase
VF_1536	8.60565	-2.68289	0.732155	-3.66437	0.000247947	0.0184376	yccA	hypothetical
VF_1943	37.488	-2.59808	0.673932	-3.85511	0.000115678	0.0136804		cytochrome c-554(548)
VF_2225	13.2673	-2.38409	0.652801	-3.6521	0.000260106	0.0184376	degP	serine endoprotease DegP (protease Do), periplasmic
VF_0353	8.23168	-2.21848	0.64731	-3.42723	0.000609776	0.0306582	ssb	single-stranded DNA-binding protein binds to single stranded DNA and PriA helcase facilitate replication restart
VF_A1171	8.789	-2.20886	0.679119	-3.25254	0.00114378	0.040777		ParB family protein
VF_1466	28.9838	-2.13513	0.611357	-3.49245	0.000478616	0.0270717		small heat shock protein
VF_A1006	4.74303	-2.04281	0.630936	-3.23774	0.00120481	0.040777	agaR	DNA-binding transcriptional dual regulator
VF_1467	306.939	-2.00756	0.465157	-4.31586	1.58981e-05	0.00719387	dnaK1	molecular chaperone DnaK heat shock protein 70; assists in folding of nascent polypeptide chains;
VF_2115	69.8807	-2.00736	0.542636	-3.69927	0.000216218	0.0184376	yfiD	autonomous glycyl radical cofactor GrcA stress-induced glycyl radical protein that can replace an oxidatively damaged pyruvate formate-lyase subunit
VF_0861	9.29426	-1.84812	0.484405	-3.81524	0.000136048	0.0136804	hslJ	heat shock protein HslJ
VF_2324	113.514	-1.83496	0.477447	-3.84327	0.000121403	0.0136804	miaA	tRNA delta(2)-isopentenylpyrophosphate transferase IPP transferase;
VF_B0035	13.6933	-1.67297	0.517152	-3.23497	0.00121655	0.040777		trypsin protease precursor
VF_A1190	24.6129	-1.63405	0.482836	-3.38428	0.000713659	0.0310883		hypothetical
VF_1952	25.02	-1.63072	0.450101	-3.62301	0.000291191	0.0188234	lpxD	UDP-3-O-[3-hydroxymyristoyl] glucosamine N-acyltransferase adds the O-linked and N-linked 3(R)-hydroxy fatty acids to the glucosamine disaccharide during lipid A biosynthesis
VF_2489	82.3113	-1.62093	0.419054	-3.86807	0.000109698	0.0136804	gor	glutathione reductase catalyzes the reduction of 2 glutathione to glutathione disulfide; maintains high levels of reduced glutathione in the cytosol; involved in redox regulation and oxidative defense
VF_0114	13.3032	-1.60282	0.489659	-3.27335	0.00106282	0.0406784	ompR	osmolarity response regulator part of two-component system EnvZ/OmpR;
VF_0435	38.3598	-1.46242	0.464811	-3.14627	0.00165369	0.0498864	gshB	glutathione synthetase
VF_0262	90.4267	1.17069	0.347538	3.36852	0.000755738	0.0310883	rpoA	DNA-directed RNA polymerase subunit alpha catalyzes the transcription of DNA into RNA using the four ribonucleoside triphosphates as substrates.
VF_0237	109.875	1.20283	0.352568	3.41161	0.000645794	0.0307602	rplD	50S ribosomal protein L4 L4 is important during the early stages of 50S assembly;
VF_0242	107.098	1.34852	0.343414	3.9268	8.60824e-05	0.0136804	rpsC	30S ribosomal protein S3 forms a complex with S10 and S14;
VF_2412	155.492	1.39837	0.413694	3.38021	0.0007243	0.0310883	rpoC	DNA-directed RNA polymerase subunit beta' DNA-dependent RNA polymerase catalyzes the transcription of DNA into RNA using the four ribonucleoside triphosphates as substrates.
VF_0252	54.4601	1.41062	0.408005	3.45735	0.00054551	0.0290404	rplF	50S ribosomal protein L6 ribosomal protein
VF_2564	67.2926	1.5569	0.426846	3.64746	0.000264849	0.0184376	atpD	ATP synthase F0F1 subunit beta Produces ATP from ADP in the presence of a proton gradient across the membrane.
VF_0239	116.917	1.58427	0.406117	3.90102	9.57888e-05	0.0136804	rplB	50S ribosomal protein L2 one of the primary rRNA-binding proteins
VF_0821	12.9237	2.7532	0.842179	3.26914	0.00107877	0.0406784	sdhA	succinate dehydrogenase flavoprotein subunit part of four member succinate dehydrogenase enzyme complex
VF_2323	4.421	3.62574	1.13612	3.19133	0.00141619	0.0444874	hfq	RNA-binding protein Hfq Stimulates the elongation of poly(A) tails
VF_A0799	5.63253	3.72801	1.0585	3.52196	0.000428368	0.0258448	malE	maltose ABC transporter substrate-binding protein functions in the MalKFGE ABC transporter complex to transport maltose into the cell by using ATP hydrolysis

## Sheet: Table S1 24h WT_G vs 12h WT_G
Table S1. Significant differentially expressed genes in pairwise comparisons at log2-fold change of +/- 1 and padj ≤ 0.05
Gene Locus	baseMean	log2FoldChange	lfcSE	stat	pvalue	padj	Gene Name	Function
VF_0719	2.59997	-3.56233	1.13997	-3.12494	0.00177844	0.0244846	yfeN	hypothetical
VF_0818	3.48395	-3.54467	1.14698	-3.09044	0.0019986	0.0254593	gltA	type II citrate synthase
VF_0503	3.79874	-3.35533	1.07571	-3.11919	0.00181347	0.0246799		hypothetical
VF_1732	11.6727	-3.18827	0.868706	-3.67014	0.00024242	0.00610692	ptsG	PTS system glucose-specific transporter subunit IIBC
VF_A0283	3.0513	-3.16158	1.10689	-2.85627	0.00428647	0.0402793		aromatic amino acid aminotransferase
VF_2335	3.68641	-2.9883	1.08071	-2.76512	0.00569011	0.0492595	frdB	fumarate reductase iron-sulfur subunit
VF_2222	4.35027	-2.96577	0.975866	-3.03912	0.00237272	0.0292635	rplM	50S ribosomal protein L13
VF_0475	79.5565	-2.78196	0.633313	-4.39271	1.11948e-05	0.000779683	ompU	outer membrane protein U porin OmpU
VF_1727	4.23693	-2.759	0.9879	-2.7928	0.00522544	0.0468706	tyrS	tyrosyl-tRNA synthetase
VF_0413	7.72126	-2.7022	0.919064	-2.94017	0.00328035	0.0359623	pepA	Serine hydroxymethyltransferase
VF_1011	30.2574	-2.68964	0.933044	-2.88265	0.00394342	0.0389084		hypothetical
VF_0003	6.19526	-2.65812	0.93424	-2.84522	0.00443811	0.0411306	yidC	inner membrane protein translocase component YidC
VF_2334	17.8555	-2.61065	0.600729	-4.3458	1.38769e-05	0.000847781	frdA	fumarate reductase iron-sulfur subunit
VF_A0384	12.0465	-2.59138	0.804727	-3.22019	0.00128104	0.0198826	deaA	ATP-dependent RNA helicase
VF_0821	12.9237	-2.49672	0.741356	-3.36777	0.000757797	0.0135944	sdhA	succinate dehydrogenase flavoprotein subunit
VF_0231	9.17272	-2.4876	0.763702	-3.25729	0.00112481	0.0186664	rpsG	30S ribosomal protein S7
VF_0825	19.8873	-2.47276	0.892217	-2.77148	0.00558028	0.0492205	sucC	succinyl-CoA synthetase subunit beta
VF_A0250	7.75048	-2.43289	0.832798	-2.92135	0.00348522	0.0368046	glpA	sn-glycerol-3-phosphate dehydrogenase subunit A
VF_2158	19.0756	-2.40458	0.68478	-3.51146	0.00044565	0.00959363	acnB	aconitate hydratase B
VF_0440	14.0091	-2.3104	0.702861	-3.28714	0.0010121	0.0171189	tkt1	transketolase
VF_0230	23.2444	-2.28734	0.729643	-3.13488	0.00171927	0.0242335	rpsL	30S ribosomal protein S12
VF_0490	19.7162	-2.13067	0.628398	-3.39063	0.000697316	0.0131051	pnp	Nucleoside diphosphate kinase
VF_2179	32.5745	-2.11134	0.483873	-4.36342	1.28045e-05	0.00084225	aceF	dihydrolipoamide acetyltransferase E2 component of pyruvate dehydrogenase multienzyme complex
VF_2124	25.3444	-2.03536	0.527785	-3.85642	0.00011506	0.00382826	gltB	glutamate synthase
VF_1284	29.4816	-2.03436	0.626954	-3.24482	0.00117523	0.0190613		NAD-specific glutamate dehydrogenase
VF_1962	16.9436	-2.02258	0.697576	-2.89944	0.00373833	0.0378306	rpsB	30S ribosomal protein S2
VF_2565	24.861	-1.90476	0.549814	-3.46438	0.000531459	0.0110394	atpG	ATP synthase F0F1 subunit gamma
VF_1204	22.0623	-1.86473	0.483894	-3.85359	0.0001164	0.00382826	gyrA	DNA gyrase subunit A
VF_0823	27.2228	-1.86123	0.640681	-2.90508	0.00367158	0.0374754	sucA	2-oxoglutarate dehydrogenase subunit E1
VF_0725	24.1533	-1.8547	0.45408	-4.08452	4.41684e-05	0.00209181	nqrA	Na(+)-translocating NADH-quinone reductase subunit A
VF_2566	91.9608	-1.82062	0.506789	-3.59246	0.000327571	0.00731781	atpA	ATP synthase F0F1 subunit gamma
VF_2478	32.7617	-1.79074	0.622759	-2.8755	0.00403393	0.0390246	pck	phosphoenolpyruvate carboxykinase
VF_0753	11.3778	-1.71689	0.599329	-2.86469	0.00417412	0.0395373	leuS	prolyl-tRNA synthetase
VF_2570	25.1774	-1.70611	0.497745	-3.42767	0.000608777	0.0120132	atpB	ATP synthase F0F1 subunit C
VF_1895	17.0839	-1.57955	0.570312	-2.76962	0.00561213	0.0492205	ptsI	phosphoenolpyruvate-protein phosphotransferase Phosphotransferase system, enzyme I;
VF_2178	23.0054	-1.56749	0.532869	-2.94161	0.00326512	0.0359623	ipdA	Dihydrolipoamide dehydrogenase of pyruvate dehydrogenase complex
VF_1748	16.569	-1.54261	0.492675	-3.13109	0.00174161	0.0242597	rne	hypothetical
VF_0913	51.7262	-1.49429	0.427724	-3.49358	0.000476585	0.0100764	gapA	glyceraldehyde-3-phosphate dehydrogenase
VF_0237	109.875	-1.28703	0.339001	-3.79653	0.000146734	0.00445471	rplD	50S ribosomal protein L4
VF_2564	67.2926	-1.26251	0.392839	-3.21382	0.00130983	0.0198826	atpD	ATP synthase F0F1 subunit beta
VF_0259	45.5239	-1.24927	0.396896	-3.1476	0.00164616	0.0237689	rpsM	30S ribosomal protein S13
VF_2423	93.7484	-1.10845	0.392439	-2.82451	0.00473527	0.0431274	tuf	elongation factor Tu EF-Tu
VF_2414	143.421	-1.06395	0.365568	-2.91041	0.00360959	0.0372232	rpoB	DNA-directed RNA polymerase subunit beta
VF_2193	65.9376	1.25838	0.427747	2.94187	0.00326232	0.0359623	secA	Preprotein translocase subunit SecA
VF_1216	85.4899	1.2971	0.420168	3.08709	0.00202126	0.0254593	infC	protein chain initiation factor IF-3
VF_0798	59.24	1.33339	0.369512	3.60852	0.000307946	0.00714917	lon	DNA-binding ATP-dependent protease Lon (La)
VF_0442	125.371	1.34933	0.454131	2.97123	0.00296606	0.0340953	pgk	phosphoglycerate kinase Converts 3-phospho-D-glycerate to 3-phospho-D-glyceroyl phosphate during the glycolysis pathway
VF_0954	23.298	1.38479	0.500906	2.76457	0.00569979	0.0492595	cydB	cytochrome d terminal oxidase, subunit II
VF_0205	108.454	1.40675	0.489048	2.87651	0.00402105	0.0390246	groEL	molecular chaperone GroEL 60 kDa chaperone family;
VF_1952	25.02	1.42439	0.474244	3.0035	0.0026689	0.0322446	fabZ	UDP-3-O-[3-hydroxymyristoyl] glucosamine N-acyltransferase adds the O-linked and N-linked 3(R)-hydroxy fatty acids to the glucosamine disaccharide during lipid A biosynthesis
VF_0792	53.2317	1.50449	0.499174	3.01396	0.00257863	0.0314752	htpG	heat shock protein 90 molecular chaperone
VF_2662	25.86	1.53105	0.47905	3.19601	0.00139345	0.0208841		hypothetical
VF_A0470	30.6434	1.53141	0.549722	2.78578	0.00533993	0.0475374		6-phosphogluconate dehydrogenase catalyzes the formation of D-ribulose 5-phosphate from 6-phospho-D-gluconate
VF_0053	35.7501	1.55328	0.488829	3.17756	0.00148519	0.0219808	hemB	delta-aminolevulinic acid dehydratase catalyzes the formation of porphobilinogen from 5-aminolevulinate
VF_0562	56.0403	1.57041	0.4979	3.15407	0.00161009	0.0235352	raiA	stationary phase translation inhibitor and ribosome stability factor RaiA (YfiA)
VF_2322	85.341	1.66914	0.453588	3.67987	0.000233357	0.0060064	hflX	GTPase HflX involved in modulation of proteins HflK and HflC; part of the hflA locus (high frequency of lysogenization) which governs the lysis-lysogeny decision of bacteriophage lambda by controlling stability of the phage cII protein
VF_2450	68.6018	1.68492	0.489925	3.43913	0.000583584	0.0117113	rpoH	RNA polymerase factor sigma-32 binds with the catalytic core of RNA polymerase to produce the holoenzyme; this sigma factor is responsible for the expression of heat shock promoters
VF_2654	9775.03	1.72238	0.443094	3.88716	0.000101423	0.00363892		tRNA
VF_0617	28.0679	1.79721	0.472059	3.80717	0.000140569	0.00445471	iscS	cysteine desulfurase catalyzes the removal of elemental sulfur from cysteine to produce alanine; involved in NAD biosynthesis
VF_2225	13.2673	1.8241	0.661568	2.75723	0.00582929	0.0494762	degP	serine endoprotease DegP (protease Do), periplasmic
VF_2324	113.514	1.82567	0.485851	3.75766	0.000171507	0.00472244	miaA	tRNA delta(2)-isopentenylpyrophosphate transferase IPP transferase;
VF_2577	2408.88	1.88049	0.64216	2.92838	0.00340734	0.0366754		non coding rna
VF_0435	38.3598	1.89219	0.480232	3.94015	8.1432e-05	0.00312879	gshB	glutathione synthetase catalyzes the second step in the glutathione biosynthesis pathway,
VF_1308	6.69527	2.01489	0.673517	2.9916	0.00277522	0.0328586	fnr	fumarate/nitrate reduction transcriptional regulator Global transcription factor that controls the expression of over 100 target genes in response to anoxia
VF_0114	13.3032	2.06028	0.564951	3.64683	0.000265499	0.00641533	ompR	osmolarity response regulator part of two-component system EnvZ/OmpR; regulates transcription of outer membrane porin genes ompC/F;
VF_2093	59.8047	2.11212	0.512783	4.11894	3.80627e-05	0.00187776	rpoE	RNA polymerase sigma factor RpoE Member of the extracytoplasmic function sigma factors which are active under specific conditions;
VF_1291	9.8229	2.12478	0.617003	3.44371	0.000573796	0.0117113		ribosome modulation factor
VF_A0979	31.3207	2.13231	0.589974	3.61424	0.00030123	0.00713312		hypothetical
VF_2115	69.8807	2.13496	0.551112	3.87392	0.0001071	0.00372961		autonomous glycyl radical cofactor GrcA stress-induced glycyl radical protein that can replace an oxidatively damaged pyruvate formate-lyase subunit
VF_A0469	7.66298	2.15441	0.758026	2.84213	0.00448129	0.0411306		6-phosphogluconolactonase
VF_1925	4.48141	2.19033	0.711147	3.08	0.00207003	0.0257991		hypothetical
VF_2593	2346.83	2.22738	0.659172	3.37905	0.00072736	0.0132963	csrB1	Non-coding RNAs
VF_A1118	63.9534	2.31979	0.745527	3.11161	0.00186067	0.0250345		hypothetical
VF_2477	19.9971	2.32295	0.583804	3.97899	6.92095e-05	0.00291033	hslO	heat shock protein 33 becomes active under oxidative stress
VF_1278	2.82817	2.363	0.85636	2.75935	0.00579157	0.0494762		hypothetical
VF_1994	420.535	2.37009	0.508462	4.6613	3.14224e-06	0.000310034	dnaK2	molecular chaperone DnaK heat shock protein 70;
VF_0436	10.8579	2.46561	0.675188	3.65173	0.000260475	0.00641533	rsmE	16S ribosomal RNA methyltransferase RsmE in Escherichia coli RsmE
VF_2068	6.52066	2.5325	0.740915	3.41808	0.000630653	0.0122409	nlpD	lipoprotein NlpD
VF_1920	12.4949	2.55524	0.693878	3.68256	0.000230907	0.0060064	bcp	hioredoxin-dependent thiol peroxidase bacterioferritin comigratory protein; thiol peroxidase
VF_0566	168.078	2.55525	0.630961	4.04977	5.12676e-05	0.00233465	clpB	protein disaggregation chaperone
VF_1588	3.5389	2.57489	0.864848	2.97727	0.00290826	0.0337587	hisP	histidine/lysine/arginine/ornithine transporter subunit
VF_2352	4.76911	2.59415	0.86912	2.9848	0.00283761	0.0332646	fxsA	FxsA protein F exclusion of bacteriophage T7; overproduction of this protein in Escherichia coli inhibits the F plasmid-mediated exclusion of bacteriophage T7; interacts with the F plasmid-encoded PifA protein; inner membrane protein
VF_1689	10.9593	2.61379	0.655503	3.98745	6.67862e-05	0.00291033	sprE	proteolytic adapter for RpoS degradation by ClpXP (RssB, ExpM)
VF_1082	3.51408	2.62393	0.875226	2.998	0.00271754	0.0325006	yfcG	glutathione S-transferase
VF_A0008	8.86879	2.70835	0.767704	3.52786	0.000418941	0.00918567		phospholipase
VF_2300	24.7411	2.71181	0.809614	3.34951	0.00080955	0.0140957		Glutaredoxin
VF_2119	4.06134	2.79557	0.869731	3.21429	0.00130768	0.0198826	rrA2	Ribonuclease activity regulator protein
VF_1881	8.05893	2.81045	0.74347	3.78018	0.000156716	0.00450239	flgM	flagellar anti-sigma-28 factor FlgM
VF_0014	2.83495	2.81802	0.991245	2.84291	0.00447035	0.0411306		valine--pyruvate transaminase transaminase C
VF_1874	2.8694	2.82164	0.966676	2.91891	0.0035126	0.0368046	flgE	flagellar hook protein FlgE
VF_2489	82.3113	2.85319	0.431333	6.61483	3.71987e-11	1.46811e-08	gor	glutathione reductase
VF_A0752	17.8877	2.85437	0.838002	3.40617	0.000658818	0.0125813	ybgA	hypothetical - putative innermembrane protein
VF_1055	18.3452	2.89385	0.932813	3.10229	0.00192032	0.0254593	ldhA	fermentative D-lactate dehydrogenase
VF_0649	2.41634	2.94708	1.01832	2.89406	0.00380299	0.0381588	yafC	LysR family transcriptional regulator
VF_2277	8.88933	2.97417	0.655118	4.53989	5.62836e-06	0.000444265	hslV	ATP-dependent protease peptidase subunit
VF_A0201	4.1856	2.9742	1.00831	2.94969	0.00318095	0.035869	ydiJ	FAD-linked oxidoreductase
VF_A0763	3.44757	3.02941	1.03633	2.92321	0.00346441	0.0368046		short chain dehydrogenase
VF_A0582	2.22514	3.10242	1.10335	2.81183	0.00492611	0.044523	rstR	transcriptional repressor rstR
VF_A1190	24.6129	3.12646	0.538392	5.80704	6.35884e-09	1.25481e-06		hypothetical
VF_A0300	2.29546	3.20361	1.03524	3.09455	0.00197115	0.0254593		methyl-accepting chemotaxis protein
VF_0967	4.91927	3.2167	0.988324	3.2547	0.00113512	0.0186664	alaE	Anaerobic nitric oxide reductase flavorubredoxin
VF_A0760	64.9149	3.23209	0.69958	4.62004	3.83664e-06	0.00034943	cfa	cyclopropane fatty acyl phospholipid synthase
VF_0616	5.98325	3.24082	0.711425	4.5554	5.22871e-06	0.000442199	iscR	Cysteine desulfurase
VF_A0335	9.93135	3.28756	0.834679	3.93871	8.19192e-05	0.00312879		osmotically inducible protein C
VF_2092	268.949	3.30943	0.631992	5.23651	1.63643e-07	2.42192e-05	rseA	anti-sigmaE factor, inner membrane
VF_A0765	11.9919	3.36963	0.807193	4.1745	2.98637e-05	0.00160721	chrR	zinc-binding anti-sigmaE4 factor ChrR
VF_0969	5.89478	3.37537	1.01967	3.31027	0.000932051	0.0159935		potential redox protein
VF_1686	19.2654	3.39245	0.66574	5.09575	3.47358e-07	4.56969e-05		hypothetical
VF_A0865	2.16	3.42584	1.18596	2.88866	0.00386883	0.0384932		methyl-accepting chemotaxis protein
VF_0912	6.16088	3.42881	1.06198	3.2287	0.00124356	0.0196316	yeaD	glucose-specific II BC component
VF_1945	20.6994	3.45062	0.911797	3.78442	0.000154069	0.00450239	tilS	tRNA(Ile)-lysidine synthetase
VF_1173	17.8331	3.50561	1.08286	3.23738	0.00120634	0.0193015		lipoprotein
VF_1677	4.80066	3.51238	1.04455	3.36258	0.000772191	0.0136459	yqhC	DNA-binding transcriptional regulator
VF_2476	2.39044	3.60181	1.23778	2.9099	0.00361543	0.0372232	hslR	ATP-dependent protease ATP-binding subunit HslU
VF_A0976	1.8745	3.61532	1.25899	2.87159	0.00408408	0.0390246		GGDEF domain-containing protein
VF_1471	3.67629	3.64598	1.24205	2.93545	0.00333068	0.0361792		hypothetical
VF_2401	9.61749	3.65257	0.886737	4.11912	3.80327e-05	0.00187776	yhgl	protein YhgI
VF_A0766	13.6655	3.6892	0.834163	4.42264	9.75028e-06	0.000721521	rpoE4	RNA polymerase ECF-type sigma Factor
VF_A0005	23.2065	3.72111	0.627388	5.93112	3.00876e-09	7.12475e-07		peptide-methionine (S)-S-oxide reductase
VF_A0848	1.78334	3.74054	1.21132	3.08799	0.00201516	0.0254593		hypothetical
VF_1778	1.85268	3.74309	1.35813	2.75606	0.00585023	0.0494762		methyl-accepting chemotaxis protein
VF_A0191	1.79136	3.81075	1.28484	2.96595	0.00301754	0.0343535	fhuR	FhuE receptor precursor
VF_A0994	1.90509	3.83299	1.3349	2.87136	0.00408704	0.0390246		hyaluronate lyase precursor
VF_A0757	7.5102	3.84581	1.01863	3.77546	0.000159713	0.00450239		hypothetical
VF_A0977	1.96211	3.87262	1.25269	3.09144	0.00199186	0.0254593	ynfM	putative arabinose efflux transporter
VF_0553	2.51366	3.95754	1.17154	3.37808	0.000729947	0.0132963	aroF	phospho-2-dehydro-3-deoxyheptonate aldolase
VF_0216	4.607	3.98389	1.10656	3.60025	0.000317916	0.00723871	yheT	hydrolase
VF_0266	14.7175	3.99086	0.938385	4.25291	2.11012e-05	0.00118971	ubiX	Aromatic acid decarboxylase
VF_B0002	2.28912	4.01559	1.27927	3.13897	0.00169541	0.0241851		DNA primase TraC
VF_1571	2.29545	4.09274	1.04928	3.9005	9.5993e-05	0.00355174	torD	chaperone protein TorD
VF_1943	37.488	4.26137	0.762778	5.58665	2.31491e-08	3.9155e-06		Cytochrome c-554(548)
VF_1467	306.939	4.32989	0.480909	9.00356	2.18507e-19	2.58712e-16	dnaK	molecular chaperone DnaK
VF_1466	28.9838	4.40587	0.70705	6.23135	4.62439e-10	1.36882e-07		small heat shock proteins
VF_B0052	2.38786	4.53981	1.21389	3.73989	0.000184103	0.00495403		hypothetical
VF_0970	6.64872	4.59404	1.15662	3.97196	7.12833e-05	0.00291033		C factor cell-cell signaling protein
VF_1174	28.9502	4.66023	1.07406	4.33889	1.43206e-05	0.000847781		lipoprotein
VF_A0244	2.06699	4.80962	1.26511	3.80174	0.000143684	0.00445471		GGDEF/EAL domain-containing protein
VF_0013	311.071	4.93619	0.690602	7.14766	8.82681e-13	5.22547e-10	ibpA	heat shock chaperone
VF_A0850	22.7017	5.03655	0.993303	5.07051	3.96757e-07	4.6976e-05	rarD	chloramphenicol-sensitive protein RarD
VF_1083	6.04292	5.14975	1.02587	5.01987	5.17067e-07	5.56552e-05	yghU	Glutathione S-transferase

## Sheet: Table S1 24h WT_M vs 12h WT_M
Table S1. Significant differentially expressed genes in pairwise comparisons at log2-fold change of +/- 1 and padj ≤ 0.05
Gene Locus	baseMean	log2FoldChange	lfcSE	stat	pvalue	padj	Gene Name	Function
VF_1977	3.75633	-2.72214	0.879184	-3.09621	0.00196011	0.0369562		hypothetical
VF_2569	3.53296	-2.51348	0.749508	-3.3535	0.000797955	0.0212397	atpE	ATP synthase F0F1 subunit C Produces ATP from ADP in the presence of a proton gradient across the membrane. Subunit C is part of the membrane proton channel F0
VF_2561	8.70232	-2.33928	0.760933	-3.07423	0.00211048	0.0389793		cold shock protein
VF_2220	4.78477	-2.18903	0.742871	-2.94672	0.00321162	0.0473244		ubiquinol-cytochrome c reductase iron-sulfur subunit
VF_2312	21.2506	-2.14409	0.647446	-3.31161	0.000927594	0.0233187		30S ribosomal protein S6 binds cooperatively with S18 to the S15-16S complex
VF_A0703	6.33276	-1.9906	0.640629	-3.10726	0.00188827	0.0369562	gcvP	glycine dehydrogenase
VF_1732	11.6727	-1.93514	0.596278	-3.24537	0.001173	0.0258918	ptsG	PTS system glucose-specific transporter subunit IIBC phosphoenolpyruvate-dependent sugar phosphotransferase system;
VF_0276	16.6244	-1.74797	0.580425	-3.01153	0.00259935	0.0426957	mdh	malate dehydrogenase oxidizes malate to oxaloacetate
VF_A0250	7.75048	-1.71251	0.483041	-3.54528	0.000392198	0.0147891	glpA	sn-glycerol-3-phosphate dehydrogenase subunit A anaerobic
VF_1745	12.4777	-1.68848	0.556577	-3.03368	0.00241587	0.0412522	yceD	hypothetical
VF_2416	67.5597	-1.41692	0.363908	-3.89363	9.87553e-05	0.00973176	rplJ	50S ribosomal protein L10
VF_0753	11.3778	-1.39517	0.42693	-3.26791	0.00108343	0.0257732	leuS	leucyl-tRNA synthetase leucine--tRNA ligase
VF_2334	17.8555	-1.28377	0.377872	-3.39737	0.000680365	0.0198623	frdA	fumarate reductase flavoprotein
VF_1204	22.0623	-1.10525	0.367117	-3.01061	0.00260723	0.0426957	gyrA	DNA gyrase subunit A
VF_2489	82.3113	1.36055	0.445475	3.05415	0.00225698	0.0402236	gor	glutathione reductase; oxidative defense
VF_2639	10092.9	1.68307	0.554314	3.03632	0.00239485	0.0412522		tRNA; noncoding RNA
VF_2324	113.514	1.73185	0.501551	3.45298	0.000554435	0.0173022	miaA	RNA delta(2)-isopentenylpyrophosphate transferase IPP transferase
VF_0953	47.0119	1.78965	0.548823	3.26088	0.00111067	0.0257732	cydA	cytochrome d terminal oxidase, subunit I
VF_0053	35.7501	1.79824	0.499621	3.5992	0.000319202	0.0125599	hemB	delta-aminolevulinic acid dehydratase catalyzes the formation of porphobilinogen from 5-aminolevulinate
VF_0435	38.3598	1.79856	0.518253	3.47042	0.000519641	0.0172353	gshB	glutathione synthetase
VF_A0009	46.669	1.81586	0.616842	2.9438	0.00324212	0.0473244	katA	catalase
VF_2477	19.9971	1.84024	0.620219	2.96708	0.00300641	0.0453515	hslO	heat shock protein 33 becomes active under oxidative stress
VF_A0470	30.6434	2.03052	0.559955	3.62622	0.0002876	0.0118308	gnd	6-phosphogluconate dehydrogenase catalyzes the formation of D-ribulose 5-phosphate from 6-phospho-D-gluconate
VF_1467	306.939	2.03666	0.478628	4.25521	2.08848e-05	0.008695	dnaK	molecular chaperone DnaK heat shock protein 70
VF_1994	420.535	2.07535	0.512128	4.0524	5.06943e-05	0.0093155	dnaJ	molecular chaperone DnaK heat shock protein 70
VF_0566	168.078	2.07565	0.637956	3.2536	0.00113953	0.0257818	yflH	protein disaggregation chaperone
VF_A0979	31.3207	2.08675	0.602502	3.46347	0.000533246	0.0172353		hypothetical
VF_A1190	24.6129	2.17842	0.59153	3.68269	0.000230789	0.0107698		hypothetical
VF_A1117	48.3815	2.2792	0.676022	3.37149	0.000747635	0.0211441		hypothetical
VF_A0335	9.93135	2.35211	0.792745	2.96705	0.00300673	0.0453515		osmotically inducible protein C
VF_2092	268.949	2.43249	0.637387	3.81634	0.000135445	0.00984954	rseA	anti-sigmaE factor, inner membrane
VF_A0760	64.9149	2.43555	0.700449	3.47713	0.000506808	0.0172353	cfa	cyclopropane fatty acyl phospholipid synthase
VF_1466	28.9838	2.44083	0.711603	3.43004	0.000603483	0.0182051		small heat shock protein
VF_A0468	17.9385	2.4549	0.7922	3.09884	0.0019428	0.0369562	zwf	glucose-6-phosphate 1-dehydrogenase
VF_1083	6.04292	2.50441	0.833082	3.00619	0.0026454	0.0426957		glutathione S-transferase YghU YghU
VF_A0765	11.9919	2.54854	0.791384	3.22036	0.0012803	0.0273998	chrR	zinc-binding anti-sigmaE4 factor ChrR likely anti-sigma factor for RpoE4
VF_A0849	13.335	2.61269	0.874616	2.98724	0.00281506	0.0439247	yghU	glutathione S-transferase YghU
VF_0013	311.071	2.75338	0.687318	4.00598	6.17602e-05	0.0093155	ibpA	heat shock chaperone
VF_A1129	12.8536	2.75658	0.838393	3.28793	0.00100926	0.0246859		hypothetical
VF_2300	24.7411	2.77571	0.826367	3.35893	0.000782446	0.0212397		glutaredoxin
VF_A1118	63.9534	2.89424	0.77441	3.73735	0.000185967	0.00984954		hypothetical
VF_1055	18.3452	2.93806	0.925871	3.17329	0.00150721	0.0310005	idhA	fermentative D-lactate dehydrogenase
VF_A0008	8.8688	3.06367	0.815728	3.75575	0.000172823	0.00984954		phospholipase
VF_A0758	8.23872	3.2618	0.981507	3.32326	0.000889717	0.0230055		hypothetical
VF_A0005	23.2065	3.30049	0.836719	3.94456	7.99473e-05	0.00973176		peptide-methionine (S)-S-oxide reductase
VF_1945	20.6994	3.35986	0.872769	3.84965	0.000118287	0.00973176	tilS	tRNA(Ile)-lysidine synthetase
VF_1837	2.4733	3.41595	1.11894	3.05286	0.00226675	0.0402236	flhA	flagellar biosynthesis protein FlhA membrane protein
VF_1471	3.67629	3.49043	1.16301	3.00121	0.00268912	0.0426957		hypothetical
VF_A0757	7.5102	3.57148	1.02785	3.47471	0.000511408	0.0172353		hypothetical
VF_A0842	10.0268	3.66421	1.00029	3.66313	0.000249149	0.0107698	blc	outer membrane lipoprotein (lipocalin)
VF_0266	14.7175	3.67723	0.87918	4.18257	2.88232e-05	0.008695	ubiX	aromatic acid decarboxylase
VF_2383	4.65165	3.69382	1.25837	2.93539	0.0033313	0.0478543	acs	acetyl-CoA synthetase Acs
VF_A0850	22.7017	3.73668	0.970069	3.85198	0.000117168	0.00973176		chloramphenicol-sensitive protein RarD
VF_1174	28.9502	3.8934	1.06309	3.66236	0.000249906	0.0107698		lipoprotein
VF_B0039	2.44448	3.90847	1.21548	3.21557	0.00130187	0.0273998		VirB4 ATPase
VF_0912	6.16088	3.99689	1.06241	3.76211	0.000168485	0.00984954		hypothetical
VF_2301	16.2757	4.1542	0.878627	4.72806	2.26673e-06	0.00205139		dihydrolipoamide dehydrogenase
VF_1173	17.8331	4.17907	1.12213	3.72424	0.000195903	0.00984954		lipoprotein
VF_0216	4.607	4.37385	1.166	3.75116	0.000176016	0.00984954	yheT	hydrolase
VF_0969	5.89478	4.42543	1.1362	3.89495	9.82198e-05	0.00973176		potential redox protein
VF_1972	6.36761	4.45257	1.10761	4.01997	5.82056e-05	0.0093155	aceA	isocitrate lyase
VF_1973	2.76835	4.83896	1.28167	3.7755	0.000159684	0.00984954	aceB	malate synthase

[truncated: 5 more sheets: 24H hfq_G vs 12h hfq_G, Table S1 24 h hfq_M vs12h hfq_M, Table S2, TableS3- DEGs up in 12h vs 24h, Table S3 DEGs up in 24h vs 12h]
